# Supplementary material for: Genetically Engineering Escherichia coli to Produce Xylitol from Corncob Hydrolysate without Lime Detoxification
Source: Molecules. 2023 Feb 6;28(4):1550. doi: 10.3390/molecules28041550 (PMC9967598; doi:10.3390/molecules28041550)
Supplement: Supplementary file 1 [file molecules-28-01550-s001.zip]

Archive with 1 entries (1 files):
- molecules-2174075-supplementary.pdf
